# Supplementary material for: Social training reconfigures prediction errors to shape Self-Other boundaries
Source: Nat Commun. 2020 Jun 15;11:3030. doi: 10.1038/s41467-020-16856-8 (PMC7295766; doi:10.1038/s41467-020-16856-8)
Supplement: Supplementary file 4 — Source Data [file 41467_2020_16856_MOESM4_ESM.xlsx]

## Sheet: Fig. 2a
Subject ID	TRAIN-LO-SELF	TRAIN-LO-OTHER	TRAIN-HI-SELF	TRAIN-HI-OTHER	TEST-LO-SELF	TEST-LO-OTHER	TEST-HI-SELF	TEST-HI-OTHER
1	0.554897	0.649691	-0.0680137	0.8732	0.572685	-0.0284384	-0.0466812	0.496747
2	0.414837	0.414338	0.0640858	0.631179	-0.0626095	0.323135	0.229013	0.354787
3	0.590661	0.74415	0.396199	0.535799	0.422044	0.300106	-0.141941	0.624915
4	-0.0386046	0.618567	-0.541479	0.349116	0.412688	0.659112	-0.423675	0.206637
5	0.452024	0.677381	0.399661	-0.133937	0.794415	0.560773	0.402877	0.374853
6	0.608849	0.299902	0.699733	0.611587	0.650068	0.49785	0.0147411	0.422097
7	0.607902	0.545924	0.258584	0.500614	0.387723	0.46229	0.264485	0.349927
8	0.663383	0.806953	0.628491	0.421661	0.735801	0.0927866	-0.168422	0.350163
9	0.736687	0.555424	-0.0815514	0.795235	0.433391	0.268758	0.288521	0.106878
11	0.422626	0.692479	0.42565	0.266771	0.288609	0.33713	0.401723	0.464177
12	0.540503	0.333118	0.641524	0.818198	0.620863	0.477323	0.465397	0.252272
14	0.424046	0.751982	-0.331643	0.736101	0.559436	0.00625144	0.83961	0.612268
16	0.56911	0.741001	0.4516	0.32622	-0.0484493	0.727194	0.403796	0.512353
17	-0.0938302	0.644655	0.610665	0.615772	0.813272	0.319047	-0.164016	0.33353
18	0.109861	-0.53775	0.211661	-0.546602	0.384611	0.0260282	0.362166	-0.469201
19	0.328422	0.485569	0.124969	0.388183	0.333812	0.258271	0.130569	0.498335
20	0.336943	-0.0936155	-0.328203	0.676937	0.533	0.774054	-0.273093	0.330468
21	0.391855	0.532413	0.597962	0.241698	0.471131	0.475298	0.39401	0.557662
22	0.311943	0.237635	0.309823	0.516404	0.706995	0.257696	-0.328114	0.546154
23	0.385351	0.64442	0.631976	0.171447	0.821588	0.650073	0.838672	0.462942
24	0.314649	0.375819	0.510671	0.202429	0.489414	0.125283	-0.0184849	0.489812
25	-0.103761	0.496648	0.248659	0.449022	0.590879	-0.110529	0.0756029	0.199857
26	0.754267	0.815368	0.226909	0.650417	0.369952	0.184854	0.708028	-0.0310838
28	0.593521	0.656603	-0.0757108	0.155856	0.630062	0.520567	0.312978	0.296473
29	0.708571	0.464757	0.625395	0.336234	0.396753	0.678015	-0.382905	0.72338
30	0.392366	0.34663	0.284451	0.193685	0.501985	0.550463	0.218963	0.289837
31	0.29488	0.45857	-0.0374858	0.128043	0.633504	0.331329	0.0392561	0.180821
32	0.0173801	0.0410265	0.326746	-0.191844	0.229052	0.371467	0.279383	0.416826
33	-0.00241684	0.69903	0.042408	0.300102	-0.155181	0.60207	-0.143512	0.212245
36	0.420964	0.461917	0.51763	0.202556	0.173408	0.288489	0.483327	0.456984
38	-0.112618	0.104834	0.310262	-0.0985514	0.179814	0.318402	0.00925969	0.23556
39	0.537059	0.305133	0.64952	0.505329	0.710175	-0.0994919	0.814795	-0.234733
40	0.667199	0.659644	0.11663	0.0942482	0.129291	0.236302	0.274854	0.446186
41	0.596129	0.752794	0.389087	0.0482418	0.0154029	0.117043	0.18065	0.485642
42	0.51904	0.19754	0.729282	-0.137319	0.584245	0.335957	0.326644	0.0880191
43	0.514358	0.589831	-0.00807748	0.276165	0.196432	0.16235	0.375619	0.091178
44	0.370042	0.541616	0.596208	0.472363	0.424575	0.405152	0.334363	0.468344
45	0.263247	0.527588	0.440408	0.512856	0.328255	0.376866	0.402118	0.719761
46	0.668009	0.269648	0.404308	0.125257	-0.109557	0.148866	0.493717	0.127601
47	0.115816	0.110376	0.0934323	-0.201622	0.129007	0.37262	0.156433	0.0581694

## Sheet: Fig. 2b
Subject ID	Train- LO - Bin 1	Train- LO - Bin 2	Train- LO - Bin 3	Train- LO - Bin 4	Train- LO - Bin 5	Train- LO - Bin 6	Train- LO - Bin 7	Train- LO - Bin 8		Subject ID	Test- LO - Bin 1	Test- LO - Bin 2	Test- LO - Bin 3	Test- LO - Bin 4	Test- LO - Bin 5	Test- LO - Bin 6	Test- LO - Bin 7	Test- LO - Bin 8
1	0.226633	-0.0599685	0.276563	-0.0586512	0.134317	0.504186	-0.12509	0.0817358		1	-0.494849	-0.119668	0.203443	0.860098	0.436269	0.218478	0.123032	-0.165268
2	0.28536	0.295396	0.307972	0.712613	0.0350784	0.692368	0.281099	-0.628701		2	0.412694	0.523931	0.613264	0.39531	0.211765	0.382493	-0.148709	0.213469
3	0.210325	0.47035	0.260994	0.445547	0.186163	0.425706	0.216145	-0.395779		3	0.273894	0.263183	0.470723	0.289217	0.370099	0.324253	0.263085	0.500467
4	-0.0672843	0.0363865	0.434011	0.569202	-0.00868817	0.189367	0.225645	0.26749		4	0.823285	0.538616	0.318883	0.444848	0.278934	0.00256889	0.410331	0.827629
5	0.00750599	-0.0885938	-0.693693	0.759923	0.576023	0.0880707	-0.0288589	0.444946		5	0.322222	0.517488	0.444644	0.573073	0.590956	0.246061	-0.177372	0.0825624
6	-0.0805575	0.520894	0.301295	0.565112	-0.272604	0.28905	-0.227367	-0.16397		6	0.542132	0.188782	0.226646	0.0233605	-0.0484258	0.76336	-0.423475	0.579847
7	0.233094	0.498238	0.213248	0.292238	0.213617	0.0153358	0.19338	-0.329717		7	0.47131	0.258169	0.604836	0.401583	0.544859	0.204917	0.446609	0.201597
8	0.580544	0.414755	0.235424	0.185518	0.298976	-0.184937	-0.238399	0.451585		8	0.651431	0.00515958	0.510543	0.245966	0.450328	0.221331	0.736798	0.680599
9	0.879449	0.088024	0.108636	0.401545	0.82916	-0.721514	0.607315	0.245673		9	0.646247	0.337641	0.574857	0.473228	-0.04571	0.309681	-0.116999	0.651402
11	-0.249352	-0.0329696	0.715215	0.672996	-0.110302	-0.0137662	-0.10166	0.183549		11	-0.0895008	-0.104195	-0.566373	0.454105	0.500295	0.531229	0.294186	0.69463
12	0.757364	0.22324	0.460157	0.713396	-0.0604968	-0.929196	0.711338	0.595455		12	-0.346666	0.180938	-0.438987	-0.151493	0.896797	0.819218	0.0932735	0.880631
14	0.719978	-0.2904	0.782642	0.148067	-0.00427257	0.0564676	0.668288	-0.876587		14	0.2462	0.324864	0.69806	0.422352	0.62176	0.273304	0.416596	0.23668
16	0.805157	-0.426995	0.81535	-0.0324965	-0.00594921	-0.00284002	0.671413	-0.90699		16	0.25141	0.561886	0.585127	0.775976	0.709626	0.255156	0.433209	0.180338
17	0.193138	0.0707071	0.5296	0.666726	-0.64442	-0.295147	0.0749217	0.340234		17	0.114124	0.777351	0.600551	-0.358029	0.736344	0.850989	0.162036	0.152374
18	-0.112628	0.0874394	0.869545	0.13953	-0.696358	0.726369	-0.622472	0.439222		18	0.484048	0.605513	0.483626	0.216362	0.594465	0.514479	0.242301	0.40708
19	0.186252	0.494557	0.251782	0.348876	0.130522	0.103023	0.201749	-0.363045		19	0.809061	0.580136	0.389376	0.495083	0.37602	0.0380376	0.417829	0.810351
20	0.348132	0.531536	-0.393081	0.683678	-0.161148	0.775541	0.321348	-0.918817		20	0.775384	0.299729	0.693417	-0.551153	0.730654	-0.0364112	-0.523725	0.852212
21	0.2365	0.279812	0.443529	0.41316	0.0643787	0.12561	0.420016	-0.634352		21	0.818759	0.558613	0.349452	0.477595	0.328358	0.0202015	0.413121	0.823806
22	-0.143271	-0.0011359	-0.0374836	-0.511912	0.406239	0.762229	0.328789	0.683222		22	0.0756867	-0.194452	0.718654	-0.0896451	0.584832	0.555161	0.530634	0.409497
23	0.624906	-0.144324	0.725437	0.272744	0.023456	0.0820201	0.645941	-0.839351		23	0.720156	0.51047	0.171449	-0.148538	-0.0356393	-0.0692431	0.579454	0.813704
24	0.832868	0.734152	-0.597836	0.480517	0.672859	-0.306085	-0.291277	0.502941		24	0.483714	0.497184	0.5742	0.379669	0.476876	0.523092	0.535774	0.577447
25	0.0494559	0.116749	0.320979	0.0216742	0.208264	0.186468	0.542696	0.295632		25	-0.099026	0.48543	-0.0516852	0.587526	0.427409	0.743825	0.369864	0.86411
26	0.234165	0.228949	-0.042347	0.0161311	0.389459	0.132192	-0.157609	0.318577		26	0.331245	-0.114377	0.211384	0.52277	-0.18323	-0.493232	0.732368	0.179892
28	0.505861	0.396422	-0.527041	0.766274	0.517993	0.854203	0.458811	0.701235		28	0.211875	0.4822	-0.0721112	0.524965	0.798347	0.000889815	0.649098	0.658142
29	0.340115	-0.299787	-0.07746	0.853164	-0.542616	-0.175087	0.292866	-0.570744		29	0.620289	-0.229711	0.496195	0.857589	0.036698	-0.206881	0.473517	-0.501689
30	0.338989	-0.109671	0.441606	0.122798	0.345165	0.635739	-0.141362	0.236844		30	0.757648	-0.125802	0.0777603	0.15805	0.757248	0.433413	0.265579	0.409181
31	0.374367	-0.0247915	-0.197192	0.167685	-0.227398	0.183905	0.0868775	0.128012		31	0.372457	-0.566221	0.573049	0.8787	0.212689	0.707232	0.180782	0.534893
32	0.250085	0.275468	-0.261339	0.197962	0.28063	0.405722	0.505136	0.33648		32	0.438055	0.530316	0.822581	0.691806	0.314071	0.417039	0.712564	0.0309933
33	0.37761	-0.426143	0.657611	0.698831	-0.724544	-0.0444977	-0.321157	0.486501		33	0.0731091	0.298055	0.731643	0.152469	0.534128	0.645134	0.100533	-0.0223213
36	-0.0219958	0.154187	0.218029	0.29514	0.0713988	0.291024	0.440039	0.331177		36	0.231906	0.612771	0.363402	0.615435	0.517968	0.57738	0.469523	0.550459
38	0.187523	0.02939	0.137172	0.440553	0.433964	0.681349	0.204319	0.371362		38	0.212167	0.548987	0.478158	0.604716	0.578079	0.563931	0.326335	0.326736
39	0.281703	0.162829	0.206864	0.648792	0.237541	0.795031	0.433867	-0.795435		39	0.816778	0.544655	-0.184477	0.5812	-0.0898411	0.0729796	0.416262	0.873719
40	0.0283139	0.248236	0.0543495	0.080087	0.166693	-0.0768624	0.115	-0.100286		40	0.714109	0.394426	0.435438	0.21521	0.374771	0.130807	0.342605	0.454206
41	-0.260922	-0.445723	0.470931	-0.540953	-0.392732	-0.161628	0.255773	0.783576		41	0.114782	0.349591	0.242135	0.396196	0.394947	0.0498415	0.454909	0.191424
42	0.287769	0.697748	0.13663	-0.0353727	0.403622	0.638284	0.253708	-0.0659769		42	0.35559	0.0901025	0.61133	0.0425497	-0.362325	0.284556	0.337748	0.467334
43	0.0862682	0.394014	0.0319999	0.469587	-0.242175	0.54612	-0.025202	0.0111915		43	0.356701	0.27622	0.387459	0.253071	0.644185	0.382622	0.320626	0.611163
44	0.478967	0.126183	0.218285	0.207124	0.272653	0.0203846	-0.0918873	0.387221		44	0.301654	0.575253	0.50303	0.161708	0.0259452	0.082324	-0.0860402	0.283039
45	0.686021	0.636633	-0.503539	0.387821	0.435155	0.0490552	0.0043343	0.375097		45	0.643006	0.344627	0.582848	0.450501	-0.00580859	0.332871	-0.0604465	0.657533
46	0.826208	-0.690642	-0.50113	0.0598115	0.879735	-0.0950065	0.079613	0.194836		46	0.423644	0.540645	0.415048	0.473385	0.4855	0.393716	0.606138	0.407692
47	0.315946	-0.109564	0.209337	0.148584	0.258924	0.128178	0.135979	0.275201		47	-0.140309	-0.558528	0.566813	0.800713	-0.0961866	0.937948	-0.52216	-0.348725
Subject ID	Train- HI - Bin 1	Train- HI - Bin 2	Train- HI - Bin 3	Train- HI - Bin 4	Train- HI - Bin 5	Train- HI - Bin 6	Train- HI - Bin 7	Train- HI - Bin 8		Subject ID	Test- HI - Bin 1	Test- HI - Bin 2	Test- HI - Bin 3	Test- HI - Bin 4	Test- HI - Bin 5	Test- HI - Bin 6	Test- HI - Bin 7	Test- HI - Bin 8
1	0.569344	-0.0646991	-0.606926	0.239025	-0.184326	-0.570821	-0.353369	0.639523		1	0.4703	0.494965	0.550017	0.0244563	0.118998	0.153672	0.814253	0.244761
2	0.996723	0.998162	0.996187	0.992843	0.998559	0.934325	0.959615	0.962391		2	0.903077	0.616064	0.940894	0.966085	0.840659	0.937353	0.889023	0.940174
3	0.663578	0.513446	0.387121	-0.285659	0.46331	0.466424	-0.29704	0.412578		3	0.734933	0.64967	0.633759	0.855357	0.83093	0.603138	0.732497	0.821681
4	0.818447	0.698943	0.880103	0.953777	0.553238	0.791892	0.835075	0.886915		4	0.951092	0.541501	0.614256	0.864485	0.724422	0.808364	0.938083	0.602362
5	0.867989	0.667594	0.153719	0.681925	0.656521	0.611051	0.746566	0.717249		5	-0.424962	0.15519	0.142319	-0.38873	0.378465	0.310592	-0.00656732	0.67373
6	0.484787	-0.22944	0.102189	0.491453	-0.0802943	-0.0349707	-0.154245	0.710514		6	-0.146798	0.166696	0.506591	0.250505	0.148584	-0.331053	0.363293	0.0142792
7	0.761114	0.251911	0.414386	0.484947	0.736807	0.523861	0.223093	0.884366		7	0.546119	0.377417	0.608298	0.528233	0.537263	0.508574	0.743741	0.352347
8	0.0394242	-0.343441	-0.668303	0.322534	0.0278921	0.152531	0.551779	0.383435		8	0.0024929	0.715427	0.957901	0.33288	0.0236647	0.0387244	0.891036	0.859587
9	-0.416876	0.0242326	-0.210174	0.0859954	0.161577	0.301673	0.371922	0.423761		9	0.566796	0.0879713	0.14967	-0.443614	0.375549	-0.00919643	0.103886	0.443557
11	0.694811	0.358099	-0.211998	0.47454	0.404967	0.398345	0.521274	0.476281		11	0.775979	0.910997	0.726124	0.628036	0.86908	0.858809	0.787425	0.930143
12	-0.0371798	-0.149946	-0.541561	0.477554	-0.0833504	0.162033	0.487535	0.306119		12	0.74185	0.484214	-0.174551	0.26237	0.816954	0.884025	0.615827	0.806495
14	-0.255224	0.328353	0.196617	0.0977372	0.103703	-0.0297922	-0.257496	0.273358		14	0.484917	0.575889	0.836719	0.693227	0.808484	0.591857	0.861854	0.740111
16	0.0989153	0.0149218	0.714516	0.0625178	-0.314138	0.89192	-0.132432	0.625987		16	0.889883	0.950779	0.929612	0.663963	0.95983	0.954073	0.792932	0.977166
17	0.107957	0.149953	0.314979	0.771548	0.407652	0.52552	0.45772	0.622279		17	0.441892	0.823553	0.663932	0.0951209	0.177964	0.299124	0.809182	0.661284
18	0.906346	0.94397	0.788097	0.803451	0.972002	0.969415	0.959321	0.926014		18	0.684224	0.920645	0.683042	0.463463	0.63549	0.803079	0.916829	0.866652
19	0.99326	0.993125	0.997922	0.997	0.964822	0.972767	0.955584	0.966054		19	0.949128	0.6953	0.811744	0.933301	0.888863	0.814135	0.665094	0.864819
20	-0.526513	0.216598	0.458707	-0.255726	0.520266	-0.236011	0.0229961	-0.455226		20	0.0909073	0.00103539	0.898574	0.238619	0.703088	0.140563	0.0532468	0.163404
21	0.969515	0.911438	0.966392	0.850444	0.815741	0.71131	0.535894	0.0403032		21	0.307874	0.683458	0.193402	0.287887	0.539435	0.260881	0.586462	0.516888
22	0.418144	0.318678	-0.171542	0.604033	0.280756	0.343892	0.435651	0.485114		22	0.502046	0.547796	0.501378	0.289912	0.22469	-0.131639	0.398787	-0.00991035
23	-0.41892	0.0902577	0.0485716	0.59675	0.642074	0.326799	0.278594	0.737347		23	0.990513	0.890846	0.859167	0.873215	0.905133	0.898726	0.937726	0.991691
24	0.99174	0.775099	0.985976	0.980132	0.967062	0.995938	0.949133	0.93379		24	0.209201	0.360552	0.215683	0.356619	0.499926	0.24528	0.635578	0.31396
25	0.303022	0.306705	0.294308	0.282573	0.154579	0.480812	0.624152	0.164116		25	0.458984	0.176354	0.2775	0.206113	0.284371	0.315303	0.491235	0.420509
26	-0.445101	0.0667561	-0.271627	-0.469509	-0.075951	-0.146522	0.381668	0.397324		26	0.929147	0.801403	0.284159	0.376234	0.900966	0.976445	0.82798	0.945246
28	0.134473	0.847582	0.201497	-0.288019	0.70995	0.292804	0.771674	0.823577		28	0.757001	0.915491	0.849848	0.671373	0.600419	0.729725	0.90835	0.73638
29	0.293001	0.811907	0.889287	0.357368	0.84248	0.805245	0.373247	-0.13396		29	-0.00355527	0.293686	0.447976	0.884087	0.770135	0.54725	0.390589	-0.428875
30	0.879298	0.8096	0.483782	0.78554	0.636831	0.663219	0.773588	0.791437		30	0.0529216	-0.010252	0.54968	0.787833	0.501843	0.256893	0.442459	0.125817
31	0.996143	0.99484	0.995824	0.989655	0.992361	0.978897	0.970187	0.983196		31	0.40778	0.588186	0.689917	0.898305	0.670935	0.721202	0.867664	0.168886
32	0.950734	0.945459	0.782624	0.839534	0.98331	0.975295	0.985063	0.985631		32	0.660131	0.99001	0.988769	0.82173	0.90318	0.564536	0.95614	0.881425
33	0.323177	-0.098843	-0.247912	0.451242	0.045388	0.0337327	-0.351902	0.0315919		33	0.113753	0.16229	0.1714	0.590707	0.593281	0.245437	0.58545	0.560675
36	0.671422	0.564785	0.779011	0.568828	0.750694	0.570633	0.522228	0.235922		36	-0.270408	-0.309602	-0.165629	0.447011	0.0703323	-0.12498	0.00235241	0.159399
38	0.986774	0.961772	0.949548	0.961384	0.983557	0.966632	0.991819	0.984694		38	0.570246	0.611234	0.531513	0.50886	0.775322	0.657743	0.908383	0.526542
39	0.905814	0.869766	-0.248629	0.267606	-0.443675	0.503798	0.721587	0.234613		39	-0.166196	0.793982	0.169472	0.124006	0.527471	0.837317	0.462603	0.605096
40	0.208695	0.0212439	0.203021	0.267208	0.193648	0.236012	0.264662	-0.000669916		40	0.316383	0.320866	0.210772	0.123873	0.14454	0.158566	0.290206	0.183408
41	0.864513	0.690901	0.202968	0.654817	0.679582	0.566859	0.706769	0.742998		41	0.452721	-0.00333291	0.721551	0.325131	0.153661	0.683723	0.106819	0.717166
42	0.202878	0.11325	0.737171	0.428686	-0.259651	-0.30617	-0.0671534	0.062149		42	0.831701	0.771681	-0.487449	0.714189	0.105289	0.179617	0.208624	0.42077
43	0.855541	0.727378	0.914428	0.819241	0.809884	0.639641	0.92117	0.910408		43	0.603106	0.25966	0.768447	0.364634	-0.0188824	0.428866	0.0836197	0.608723
44	0.00844614	0.532831	0.374503	0.54345	-0.677011	0.635379	-0.477393	0.32277		44	0.363036	-0.109954	0.0531019	0.52874	-0.331262	0.784727	-0.201798	0.209457
45	0.784823	0.582693	0.918536	0.626374	0.727875	0.552629	0.878354	0.862445		45	0.555446	0.542961	0.819237	-0.148982	0.101978	0.349483	0.26847	0.309279
46	0.829853	0.967077	0.927975	0.729899	0.526357	0.569662	0.74015	-0.0876825		46	0.877359	0.931336	0.859579	-0.0851601	0.736733	0.917019	0.152432	0.77428
47	0.700903	-0.85083	-0.493843	-0.144743	0.698447	0.527673	-0.936813	-0.777125		47	0.897241	0.775999	0.861121	0.891542	0.84448	0.70426	0.689934	0.923278

## Sheet: Fig. 3b
Subject ID	Baseline - congruent	Baseline - incongruent	Transfer - congruent	Transfer - incongruent
1	2.27458	1.83095	2.72877	2.20933
2	2.74137	2.43272	2.42642	2.10898
3	2.22505	1.62417	3.59805	3.9608
4	1.73742	1.23248	3.21262	2.49738
5	2.23255	2.03833	3.295	3.09647
6	2.09325	1.97635	2.50722	2.52115
7	1.99185	1.7384	1.98718	1.83782
8	2.29757	1.65397	2.6303	2.40903
9	1.88482	1.73228	1.90675	1.28328
10	2.41113	2.1652	2.68797	2.51503
11	3.23248	3.00212	2.89775	2.59825
12	2.75175	2.55888	4.58748	3.95887
13	2.80833	2.16963	4.95947	5.0757
14	1.72688	1.5745	4.10878	3.80547
15	1.7526	1.23722	2.09385	0.3971
16	1.77475	1.54765	2.87658	2.219
17	2.69012	2.47895	3.25033	3.05798
18	1.41217	1.2501	1.36768	1.26045
19	2.0611	1.9534	2.32212	2.35585
20	1.3908	1.43983	3.00578	3.14312
21	3.11658	2.87878	3.53438	3.50393
22	2.36502	2.0681	2.70862	2.4039
23	2.44347	2.57647	3.07138	3.00225
24	2.71213	1.5054	1.57222	1.24557
25	2.13565	1.85275	1.69808	1.09012
26	3.95778	3.78572	3.74078	3.50083
27	1.35913	0.723967	3.3429	3.07465
28	1.20518	1.10168	3.553	3.19327
29	1.61805	0.97505	1.32672	0.35305
30	2.30017	2.14652	1.43387	1.13567
31	2.10697	1.56695	2.10257	1.61658
32	2.04923	2.17128	1.75977	1.54488
33	1.591	1.24117	1.55663	1.16798
34	1.89898	1.71925	2.5888	2.23327
35	-0.221717	-0.174	0.448833	-0.1466
36	2.50547	2.2599	3.03425	3.2141
38	1.44843	1.31803	2.3838	2.05597
39	2.92972	2.533	2.59913	2.30025
40	1.45177	1.12442	1.27553	1.20012
41	1.97182	1.50003	1.96678	1.4602
42	3.73677	3.103	2.15647	1.81997
43	2.74542	2.56557	2.95335	2.7905
44	2.06655	1.96323	2.51672	2.18403
45	1.7609	1.58025	1.72392	1.36998
46	1.24292	0.7805	2.00692	1.24187
47	-0.08425	0.13725	1.73543	1.139

## Sheet: Fig. 3c
Subject ID	LO - congruent	LO - incongruent	HI - congruent	HI - incongruent
1	-0.0671	0.6464	-1.5116	-0.7368
2	-1.2498	-0.8801	-1.4007	0.5025
3	0.0215	-0.2353	-0.7508	2.1246
4	2.8193	0.708	-1.4228	-0.5505
5	0.5711	0.1413	0.6688	-0.1009
6	-0.5034	-1.1714	0.3211	-1.0924
7	0.3507	-0.0626	0.4304	0.2265
8	-0.3731	-0.0963	-1.0364	0.5461
9	-0.5982	0.4717	-0.301	0.0623
10	0.6771	1.7524	-0.6766	3.4495
11	0.9784	0.828	-0.3267	0.3737
12	2.2927	1.2963	0.2698	1.4339
13	0.3383	0.2931	2.2368	0.4558
14	0.7213	1.6691	1.3829	0.5915
15	0.7577	-0.0145	-0.5567	0.141
16	0.1732	-0.1897	0.2278	-1.3388
17	-0.4558	-0.2402	-0.7579	-0.3659
18	1.0637	-0.2372	-0.0406	-0.0601
19	0.2947	1.5088	-0.4368	1.0532
20	1.4892	-0.1649	1.8755	-0.8624
21	-0.24	0.9549	0.4413	1.2129
22	1.3258	-0.6734	0.9509	1.1468
23	-0.0695	-1.4751	0.2541	-1.5301
24	1.1987	-1.9891	-1.7763	-1.7356
25	1.1629	0.2145	-1.0364	0.2041
26	-0.9752	2.0163	1.5803	-1.4612
27	-0.1351	1.2938	-0.2581	0.0252
28	0.3196	-0.1461	0.6216	-0.2329
29	0.0468	0.7072	0.0166	0.281
30	-0.9336	-0.565	-1.3737	-0.5705
31	1.1286	-0.2375	-0.9753	0.0415
32	-1.0747	0.2731	0.9555	-2.3104
33	0.641	-0.8349	0.5091	-0.7061
34	-0.2602	0.1305	-0.1513	-0.5444
35	0.4869	0.4756	-0.1089	-1.7869
36	0.9565	0.6504	-0.3422	-3.2913
38	0.2301	0.5521	0.1162	1.024
39	0.8121	-1.3803	1.5802	-2.1456
40	-0.8646	-0.2475	-1.4846	-0.1104
41	-0.6648	-0.5098	-0.0263	-0.1669
42	0.8297	0.3365	-3.0632	-0.5218
43	-0.0353	0.1716	0.6559	0.2528
44	1.3051	-0.076	0.1122	-0.5711
45	-0.1753	0.9708	1.1642	-0.3256
46	1.0708	0.6985	-0.1477	1.4025
47	-0.6146	-2.6088	-0.7079	-0.6984

## Sheet: Fig. 4b
Subject ID	LO	HI
1	-0.0151016	-0.0683481
2	0.179836	-0.041238
3	0.00657248	0.00146638
4	-0.000163006	-0.194407
5	0.0502332	-4.71806e-05
6	-0.0472019	-0.00338929
7	-0.00338399	-0.213982
8	0.0743762	0.0717019
9	0.0131585	-0.0603639
11	0.259947	0.318506
12	0.120675	-0.0131237
14	0.0267152	0.0413131
16	-0.00799059	-0.0683679
17	-0.0389502	-0.0908468
18	-0.124023	0.0153288
19	0.208764	0.0506495
20	0.0536835	-0.180838
21	0.0225264	0.0183286
22	0.0800216	-0.171186
23	0.0849063	-0.0204615
24	0.161765	-0.0323082
25	-0.0533293	-0.00208857
26	-0.00701401	-0.076194
28	-0.0375596	-0.000683534
29	0.00308186	0.0948432
30	0.0694868	-0.0144109
31	-0.0915171	-0.000745465
32	-0.0973579	0.00123102
33	-0.00314478	-0.0469195
36	0.175864	-0.00622545
38	-0.0358069	0.0400571
39	0.151148	0.387893
40	0.0500009	0.0548493
41	-0.0117577	0.101816
42	-0.0525742	-0.0751181
43	0.0863657	0.207236
44	0.147705	-0.113474
45	0.08334	-0.147905
46	0.143146	-5.25652e-05
47	-0.107947	0.0453333

## Sheet: Fig. 4c
Subject ID	LO	HI
1	-0.028018	0.0756638
2	0.0760953	0.0976534
3	-0.0719291	0.0169662
4	-0.074907	0.0317702
5	0.0716341	0.0821126
6	-0.0313518	-0.0669286
7	0.0133944	0.200319
8	-0.0268244	0.0568636
9	0.0394821	-0.0497826
11	0.0141669	-0.0278957
12	0.0583233	-0.0212136
14	0.0546379	-0.0914146
16	0.0992889	-0.0218561
17	-0.0361274	0.0803216
18	-0.107206	0.197479
19	-0.0514192	0.0587998
20	0.103712	0.0291924
21	-0.0633429	0.0757576
22	-0.0365181	0.0383111
23	-0.138757	0.0798049
24	-0.0708023	-0.00747589
25	0.0455562	0.0179584
26	0.0735162	0.0846299
28	0.0495669	0.116993
29	-0.00632323	0.188788
30	-0.0770256	0.081326
31	0.0156496	-0.0267513
32	-0.0399783	0.0285728
33	-0.0228872	0.103047
36	0.0328078	0.0737397
38	0.0843103	0.00137587
39	-0.0426374	-0.00644203
40	-0.0109127	0.0944948
41	0.00522527	0.0500884
42	-0.0308113	0.0460354
43	0.00812996	0.0522957
44	0.124062	0.0159014
45	0.0135353	-0.0171341
46	-0.0126414	-0.00433992
47	0.0199716	0.0202784

## Sheet: Fig. 4d
Subject ID	x	y
1	0.124284	0.103682
2	-0.149022	0.0215581
3	0.239004	0.0888954
4	0.424651	0.106677
5	-0.0581263	0.0104785
6	-0.245424	-0.0355768
7	0.109046	0.186925
8	0.423995	0.083688
9	-0.127473	-0.0892647
11	0.0820381	-0.0420626
12	0.0488382	-0.0795369
14	-0.218478	-0.146052
16	0.192495	-0.121145
17	0.0226618	0.116449
18	0.465379	0.304684
19	0.0228858	0.110219
20	-0.0675241	-0.0745198
21	0.256571	0.139101
22	-0.349008	0.0748293
23	0.892267	0.218562
24	-0.41012	0.0633264
25	-0.477642	-0.0275979
26	0.107593	0.0111138
28	-0.127213	0.0674256
29	0.222456	0.195111
30	-0.216455	0.158352
31	-0.244716	-0.0424008
32	-0.183903	0.0685511
33	0.137774	0.125935
36	-0.469112	0.0409319
38	0.384291	-0.0829344
39	-0.257968	0.0361954
40	-0.038665	0.105407
41	0.0627426	0.0448631
42	-0.0531439	0.0768467
43	-0.489347	0.0441658
44	-0.27959	-0.10816
45	-0.0711684	-0.0306694
46	0.279139	0.00830151
47	0.0359845	0.000306738

## Sheet: Fig. 5c
Subject ID	Delta (cross-decoding)	vmPFC cluster	temporal cluster
1	0.103682	1.08114	0.0475953
2	0.0215581	-0.0794778	-0.0714528
3	0.0888954	1.03118	0.44594
4	0.106677	1.31788	0.252331
5	0.0104785	1.15706	0.330917
6	-0.0355768	1.86467	0.44603
7	0.186925	0.520493	-0.00600374
8	0.083688	1.46576	0.0797141
9	-0.0892647	-0.564373	-0.179805
11	-0.0420626	0.58514	0.333798
12	-0.0795369	0.42037	-0.068406
14	-0.146052	0.763419	0.239661
16	-0.121145	0.839969	0.0423802
17	0.116449	1.29261	0.759868
18	0.304684	1.3265	0.0688154
19	0.110219	0.820776	0.156777
20	-0.0745198	-1.33484	0.180039
21	0.139101	0.768399	0.11617
22	0.0748293	1.69625	-0.0241716
23	0.218562	-2.36331	0.0800656
24	0.0633264	1.74083	0.181664
25	-0.0275979	1.08297	0.405337
26	0.0111138	0.733817	0.209207
28	0.0674256	0.112541	0.15039
29	0.195111	0.493003	0.293109
30	0.158352	-0.137772	-0.133132
31	-0.0424008	-0.976518	0.131942
32	0.0685511	1.23307	0.241335
33	0.125935	1.39773	-0.0219483
36	0.0409319	-0.0308658	0.110532
38	-0.0829344	-0.283491	0.0376151
39	0.0361954	0.392922	-0.0954003
40	0.105407	0.410088	0.329638
41	0.0448631	1.22134	0.0928541
42	0.0768467	-0.136854	-0.139201
43	0.0441658	0.527522	0.346495
44	-0.10816	-0.655642	0.195334
45	-0.0306694	0.970791	0.233389
46	0.00830151	1.38546	0.159112
47	0.000306738	3.12241	0.775767

## Sheet: Fig. 6a
Subject ID	1 day	7 days	14 days	28 days	42 days	56 days	84 days
1	0.727273	0.5	0.5	0.444444	0.333333	0.363636	0.25
2	1	1	1	0.777778	0.888889	0.545455	0.5
3	1	0.875	0.75	0.444444	0.222222	0.181818	0.125
4	1	0.875	1	1	1	0.909091	1
5	1	1	0.5	0.666667	0.333333	0.363636	0.375
6	1	0.75	0.75	0.666667	0.333333	0.636364	0.5
7	1	1	1	1	0.777778	0.545455	0.625
8	1	1	1	1	1	0.909091	0.875
9	0.909091	0.75	0.75	0.777778	0.666667	0.545455	0.625
10	1	1	1	1	0.777778	0.636364	0.625
11	1	1	0.75	0.888889	0.777778	0.454545	0.5
12	0.909091	0.75	0.5	0.444444	0.111111	0.272727	0.375
13	0.727273	0.5	0.25	0.555556	0.333333	0.363636	0.375
14	1	0.875	0.5	0.111111	0	0	0
15	0.909091	1	0.75	0.777778	0.666667	0.818182	0.625
16	1	0.75	0.75	0.555556	0.222222	0.363636	0.25
17	1	0.375	0.25	0.222222	0.111111	0.0909091	0.25
18	1	0.875	0.75	0.666667	0.555556	0.363636	0.375
19	0.818182	0.875	0.75	0.888889	0.666667	0.545455	0.75
20	1	0.75	0	0.222222	0	0	0
21	1	1	1	1	1	1	1
22	1	0.5	0.25	0.111111	0	0.181818	0.25
23	1	0.875	0.5	0.777778	0.555556	0.454545	0.5
24	1	0.75	1	0.444444	0.222222	0.272727	0.25
25	1	0.875	0.25	0.444444	0.222222	0.454545	0.375
26	1	0.75	0.75	0.555556	0.111111	0.363636	0.25
27	1	1	1	1	1	0.818182	0.875
28	1	0.75	0.75	0.777778	0.888889	0.545455	0.625
29	1	1	1	1	0.888889	0.818182	0.75
30	1	0.875	0.5	0.555556	0.222222	0.272727	0.375
31	1	0.5	0.5	0.333333	0.111111	0.181818	0.25
32	1	0.875	0.75	0.888889	0.777778	0.545455	0.75
33	1	0.625	0.5	0.666667	0.666667	0.636364	0.375
34	1	0.875	1	0.222222	0	0	0
35	0.818182	1	1	1	1	1	1
36	0.909091	0.875	0.75	0.666667	0.777778	0.545455	0.625
37	1	0.75	0.5	0.777778	0.333333	0.363636	0.25
38	1	0.875	0.75	0.222222	0	0.0909091	0
39	1	0.75	0.5	0.444444	0	0.181818	0.25
40	1	0.875	0.5	0.333333	0.111111	0.181818	0.125
41	1	0.875	0.75	0.777778	0.666667	0.727273	0.625
42	0.909091	1	0.75	0.666667	0.222222	0.454545	0.5
43	1	0.75	0.75	0.555556	0.111111	0.181818	0.25
44	1	1	0.75	0.777778	0.777778	0.636364	0.375
45	1	1	0.75	0.555556	0.444444	0.363636	0.625
46	1	0.75	0.75	0.444444	0.111111	0.181818	0.25
47	0.545455	0.5	0.25	0	0	0.181818	0.125

## Sheet: Fig. 6b
Subject ID	tau	delta	alpha	lambda	lambda with fMRI
1	0.479968	0.659104	0.490072	0.830286	0.246437
2	0.23004	0.709573	0.606773	0.786725	0.0512933
3	0.302536	0.623983	0.441763	0.542124	0.22061
4	0.419974	0.72778	2.6302	0.848453	0.351201
5	0.616826	0.719948	0.531941	0.779772	1.4508
6	0.546028	0.831146	0.826988	0.837924	0.182238
7	0.713291	0.645725	0.741624	0.716439	0.797271
8	0.437095	0.595285	1.97808	0.848453	0.0718273
9	2.3015	0.636082	0.15818	0.821272	2.88343
11	0.409432	1.20643	0.659016	0.665003	0.0596741
12	0.230051	0.0655808	0.228584	0.510777	0.179701
14	0.629915	0.363972	0.552221	0.838741	2.34229
16	0.491207	0.437484	0.491707	0.599778	0.12368
17	1.24622	1.55343	0.601287	0.848453	2.08537
18	0.23004	0.855081	0.617699	0.629077	0.267086
19	0.452473	0.74646	0.750752	0.848453	0.0639974
20	0.23151	2.99573	2.03805	0.63972	0.118395
21	0.281174	0.87301	0.64612	0.6743	0.249089
22	0.325399	0.714667	0.666335	0.846452	0.0696781
23	2.25784	0.944064	0.379158	0.535292	2.17116
24	1.12532	0.516152	0.753449	0.944881	0.200753
25	0.0512933	0.622598	0.220798	0.631099	0.0512933
26	0.197951	0.700429	1.12087	0.635587	0.0512933
28	0.132848	0.565455	0.524437	0.636996	0.0512933
29	1.39203	0.886318	0.822206	0.839856	0.772035
30	0.430528	1.01665	0.240239	0.630974	0.678001
31	0.355615	0.953696	0.792914	0.701995	0.965171
32	0.21145	0.376214	0.317504	0.630974	0.483135
33	0.55781	0.306914	0.289507	0.660256	0.664741
36	1.64948	0.653315	1.11728	0.633854	0.684168
38	0.547253	0.566285	0.890446	0.745235	0.735323
39	0.619439	0.756145	0.83778	0.67971	0.143973
40	1.11769	1.03318	0.885852	0.630974	0.187443
41	0.357883	0.589462	1.28784	0.630974	0.726252
42	0.0512933	0.706746	0.248333	2.33844	0.0512933
43	0.0964128	0.587532	0.654525	0.917075	0.0512933
44	0.0512933	0.782437	0.694195	0.631279	0.0512933
45	0.970512	1.36363	0.676738	0.630974	1.58124
46	1.91799	0.562736	0.471234	0.66702	0.81877
47	1.20925	0.61569	0.842366	0.672293	2.12128

[truncated: 11 more sheets: Fig. S1 Train LO, Fig. S1 Train HI, Fig. S1 Test LO, Fig S1 Test HI, Fig S3a, Fig S3b, Fig S6b, Fig S6c, Fig S8, Table S1, Table S2]
